# Supplementary material for: Opposing Roles of CREPT and p15RS in Tumorigenesis via Differential Regulation of Wnt Signaling
Source: Cancers (Basel). 2026 Jun 11;18(12):1911. doi: 10.3390/cancers18121911 (PMC13297466; doi:10.3390/cancers18121911)
Supplement: Supplementary file 1 [file cancers-18-01911-s001.zip]

Archive with 3 entries (2 files):
- supplemental matrials/
- supplemental matrials/Supplemental Table S1.xlsx
- supplemental matrials/Supplementary Figure S1.pdf
