# Supplementary material for: Opposing Roles of CREPT and p15RS in Tumorigenesis via Differential Regulation of Wnt Signaling
Source: Cancers (Basel). 2026 Jun 11;18(12):1911. doi: 10.3390/cancers18121911 (PMC13297466; doi:10.3390/cancers18121911)
Supplement: Supplementary file 1 [file cancers-18-01911-s001.zip › supplemental matrials/Supplemental Table S1.xlsx]

## Sheet: Sheet1
Table S1. Primers used for RT-PCR.
Primers	Sequence	NM number
CCND1 F	TCGGTGTCCTACTTCAAATGTGTGCA	NM_053056.3
CCND1 R	TGGTCTCCTTCATCTTAGAGGCCAC
c-Myc F	TGGTGCTCCATGAGGAGACAC	NM_002467.6
c-Myc R	CTGCGTAGTTGTGCTGATGTG
TCF7 F	TCTGCAGACCCCTGACCTCTC	NM_003202.5
TCF7 R	CTGGGTGACCAGGTACACCAGA
AXIN2 F	CAACCGTGGTTGGCTTGTCCAG	NM_004655.4
AXIN2 R	GAATCATCCGTCAGCGCATCACT
p15RS F	GCTGGAGAAGAAGCTGTCGGAG	NM_018170.5
p15RS R	TGGTTTGGCTTTCCGCAGCTCC
CREPT F	CCATCGTCTCCGTGTGGCAC	NM_021215.4
CREPT R	CTTCGTTCTTGCCAGATGTTCAGCA
GAPDH	GGAGCGAGATCCCTCCAAAAT	NM_002046.7
GAPDH	GGCTGTTGTCATACTTCTCATGG
